# Supplementary material for: Benefit of stereoscopic volume rendering for the identification of pediatric pulmonary vein stenosis from CT angiography
Source: PLOS Digit Health. 2023 Mar 8;2(3):e0000215. doi: 10.1371/journal.pdig.0000215 (PMC9994716; doi:10.1371/journal.pdig.0000215)
Supplement: S1 Table — (CSV) [file pdig.0000215.s001.csv]

case	T1	T2	T3	T4	T5	T6	T7	T8	T9	T10	T11	T12	T13	T14	T15	T16	T18	T20	T21	T22	t23	t24	t26	t27
3	229.673	56.535	119.075	56.362	65.894	102.772	81.962	88.826	88.093	68.89	67.231		81.604	103.569	28.965	44.52	115.363	87.282	32.635	45.77	54.381	34.507	117.671	24.086
4	103.303	38.688	46.092	100.175	29.906	55.1	49.936	64.584	101.672	77.86	35.256	127.755	62.541	107.89	21.427	34.383	78.109	76.16	21.949	45.645	43.244	41.153	63.851	36.457
5	109.871	75.254	31.703	33.452	53.321	81.476	67.782	67.532	93.778	63.804	38.547	170.573	55.411	55.13	76.637	47.408	41.277	30.186	71.198	55.801	40.03	73.305	97.454	41.028
6	105.176	79.919	20.557	43.584	29.703	45.709	30.03	61.136	33.088	45.584	21.201	103.55	27.768	30.123	21.897	17.409	86.315	35.178	14.68	31.933	27.347	21.138	83.663	21.918
7	103.418	162.83	67.68	65.798	74.693	94.602	260.229	97.422	75.223	71.713	33.415	186.451	84.428	56.675	85.37	40.295	187.193	57.798	30.311	204.564	61.667	41.184	48.266	59.156
8	56.685	58.906	75.262	37.775	32.619	64.225	36.161	65.567	64.65	87.968	28.392	147.607	27.659	92.836	30.106	60.59	51.168	60.404	29.874	58.905	60.153	40.56	46.987	20.186
9	78.627	86.533	180.898	48.659	188.994	93.125	108.545	141.742	126.115	157.888	40.654	186.64	90.917	80.621	175.806	57.346	182.614	103.397	54.163	81.807	90.137	56.643	117.239	72.746
10	64.319	64.288	30.469	63.716	53.102	41.262		44.819	49.702	65.754	27.316		61.698	63.991	53.354	24.273	57.018	69.888	25.646	43.118	38.563	50.326	74.843	20.373
32	48.407	93.507	66.853	37.308	49.275	82.026	54.257	61.308	55.942	66.253	91.984	103.789	34.522	46.488	48.342	37.3	257.463	115.206	31.855	81.776	58.874	31.387	51.886	66.16
33	42.26	90.215	37.384	108.383	22.604	61.464	64.1	78.952	48.017	48.578	61.605	102.055	26.442	30.357	35.735	19.469	104.13	18.642	20.046	42.526	46.706	19.079	104.489	30.061
34	64.568	150.478	79.999	89.239	54.304	85.442	82.898	46.441	79.202	73.959	49.514	118.432	73.336	52.697	118.725	61.946	202.832	46.332	61.932	92.055	51.059	30.373	82.134	96.253
35	90.158	102.117	65.247	73.601	44.913	67.922	80.465	44.725	108.334	153.423	60.574	117.306	135.19	93.459	49.19	75.068	206.481	94.505	58.719	68.047	98.14	49.705	85.269	33.649
36	25.147	79.748	56.214	26.962	24.523	60.544	32.87	33.338	62.891	74.724	39.936	113.704	26.535	47.533	29.464	12.901	42.479	14.71	14.368	50.279	27.3	13.432	91.432	64.225
37	117.68	95.784	89.741	62.364	30.108	93.017	113.225	117.078	122.061	11.341	54.85	115.35	37.159	132.616	40.675	52.728	148.126	57.19	35.256	121.977	34.195	55.349	97.064	69.92
39	33.743	109.994	53.963	47.776	95.379	81.089	59.218	69.669	86.814	68.983	51.137	137.282	76.424	62.962	62.988	35.304	73.024	53.711	53.306	55.302	51.87	22.137	72.806	64.912
40	71.945	165.262	38.144	106.912	41.699	82.633	131.056	48.032	77.283	101.993	41.793	66.901	158.699	147.202	139.473	86.078	73.913	74.615	70.466	53.789	51.371	36.66	109.998	55.692
21	81.26	48.235	39.234	43.774	106.922	110.854	56.878	62.489	44.148	92.695	25.319	100.823	119.622	83.907	86.346	57.907	121.399	40.856	65.972	194.481	48.063	30.327	40.544	39.249
28	95.987	42.339	36.005	32.464	71.043	61.838	93.786	75.622	73.982	85.379	49.967	54.48	62.166	68.055	43.914	118.146	71.012	75.988	68.921	105.815	44.617	26.083	77.329	22.433
26	32.432	25.693	28.689	40.217	48.797	62.993	55.458	46.662	52.541	67.829	23.338	39.469	50.575	58.234	36.722	40.188	48.781	33.758	82.712	59.358	30.825	13.837	25.272	16.005
25	50.013	61.636	19.531	26.832	62.603	50.295	58.796	38.881	47.143	64.084	26.068	64.769	49.92	34.691	51.278	51.854	47.861	38.625	58.11	61.199	39.547	26.801	28.611	21.949
29	75.046	53.773	83.149	60.419	52.728	126.594	97.906	128.432	58.765	126.673	73.757	131.962	140.228	113.678	95.877	118.965	113.833	124.364	172.599	99.481	93.039	67.579	96.923	43.025
23	93.512	24.741	25.381	78.499	87.984	67.61	70.215	56.678	106.845	57.377	49.904	39.626	72.836	40.271	36.301	49.724	86.299	28.673	52.556	30.264	58.297	30.529	49.92	26.895
27	103.054	61.277	32.541	38.548	54.242	104.987	49.374	84.816	60.731	72.135	34.975	100.36	174.486	73.03	102.929	78.755	27.378	61.027	57.72	130.042	90.558	41.45	32.152	28.75
24	70.871	51.558	27.223	33.852	56.54	91.027	48.922	73.029	59.842	79.685	33.322	93.609	109.715	103.922	35.833	74.908	34.741	50.467	69.045	91.931	37.768	28.033	38.782	26.707
11	83.538	42.136	73.585	111.759	71.589	68.156	95.768	206.328	85.551	76.44	78.437	76.175	81.838	37.145	76.69	119.349	52.229	73.601	90.792	89.389	122.039	140.603	56.039	42.136
16	31.387	21.403	31.918	64.225	38.922	55.63	32.884	49.648	34.273	35.99	25.927	58.254	37.034	25.697	44.991	102.889	22.261	43.555	31.387	38.719	37.206	30.873	21.777	26.91
12	44.304	35.1	40.295	55.037	35.428	37.004	59.639	120.824	47.986	95.456	28.782	92.021	53.243	135.236	55.989	89.353	24.399	65.63	31.45	40.17	64.334	48.609	26.864	17.425
15	74.564	39.141	38.298	69.077	91.403	39.78	62.041	52.141	51.012	76.019	59.576	149.128	108.764	73.397	117.639	116.183	54.273	59.576	49.983	49.234	60.996	90.855	31.247	39.562
19	68.297	29.843	21.95	46.769	47.908	38.703	39.561	75.525	66.768	75.925	33.774	96.616	86.908	86.126	84.287	65.415	38.282	59.717	56.925	90.964	62.836	47.362	40.452	26.567
13	64.834	14.789	17.925	22.605	84.084	28.095	33.165	51.412	41.467	31.746	14.04	58.297	27.191	60.562	32.854	114.122	14.399	47.08	20.748	43.902	25.678	17.488	23.665	12.542
17	56.425	97.048	31.497	74.724	60.715	87.048	61.355	48.974	58.672	61.881	29.999	108.247	66.425	209.718	99.435	215.658	42.994	84.209	81.542	51.839	68.141	35.833	73.015	31.933
14	55.318	68.312	34.85	43.275	76.3	50.295	55.676	58.098	43.29	98.234	54.21	92.28	104.084	104.466	105.643	137.474	64.273	86.564	74.006	51.667	49.234	36.597	70.574	25.179
